# Supplementary material for: Eye Disease Net: an algorithmic model for rapid diagnosis of diseases
Source: PeerJ Comput Sci. 2023 Dec 12;9:e1672. doi: 10.7717/peerj-cs.1672 (PMC10773917; doi:10.7717/peerj-cs.1672)
Supplement: Supplemental Information 1 [file peerj-cs-09-1672-s001.zip]

Archive with 1,075 entries (936 files):
- mmclassification-master/
- mmclassification-master/.circleci/
- mmclassification-master/.circleci/config.yml
- mmclassification-master/.dev_scripts/
- mmclassification-master/.dev_scripts/benchmark_regression/
- mmclassification-master/.dev_scripts/benchmark_regression/1-benchmark_valid.py
- mmclassification-master/.dev_scripts/benchmark_regression/2-benchmark_test.py
- mmclassification-master/.dev_scripts/benchmark_regression/3-benchmark_train.py
- mmclassification-master/.dev_scripts/benchmark_regression/bench_train.yml
- mmclassification-master/.gitattributes
- mmclassification-master/.github/
- mmclassification-master/.github/ISSUE_TEMPLATE/
- mmclassification-master/.github/ISSUE_TEMPLATE/1_bug-report.yml
- mmclassification-master/.github/ISSUE_TEMPLATE/2_feature-request.yml
- mmclassification-master/.github/ISSUE_TEMPLATE/3_bug-report_zh.yml
- mmclassification-master/.github/ISSUE_TEMPLATE/4_feature-request_zh.yml
- mmclassification-master/.github/ISSUE_TEMPLATE/config.yml
- mmclassification-master/.github/pull_request_template.md
- mmclassification-master/.github/workflows/
- mmclassification-master/.github/workflows/build.yml
- mmclassification-master/.github/workflows/deploy.yml
- mmclassification-master/.github/workflows/lint.yml
- mmclassification-master/.github/workflows/test-mim.yml
- mmclassification-master/.gitignore
- mmclassification-master/.owners.yml
- mmclassification-master/.pre-commit-config.yaml
- mmclassification-master/.readthedocs.yml
- mmclassification-master/CITATION.cff
- mmclassification-master/CONTRIBUTING.md
- mmclassification-master/LICENSE
- mmclassification-master/MANIFEST.in
- mmclassification-master/README.md
- mmclassification-master/README_zh-CN.md
- mmclassification-master/configs/
- mmclassification-master/configs/_base_/
- mmclassification-master/configs/_base_/datasets/
- mmclassification-master/configs/_base_/datasets/cifar100_bs16.py
- mmclassification-master/configs/_base_/datasets/cifar10_bs16.py
- mmclassification-master/configs/_base_/datasets/cub_bs8_384.py
- mmclassification-master/configs/_base_/datasets/cub_bs8_448.py
- mmclassification-master/configs/_base_/datasets/imagenet21k_bs128.py
- mmclassification-master/configs/_base_/datasets/imagenet_bs128_poolformer_medium_224.py
- mmclassification-master/configs/_base_/datasets/imagenet_bs128_poolformer_small_224.py
- mmclassification-master/configs/_base_/datasets/imagenet_bs256_rsb_a12.py
- mmclassification-master/configs/_base_/datasets/imagenet_bs256_rsb_a3.py
- mmclassification-master/configs/_base_/datasets/imagenet_bs32.py
- mmclassification-master/configs/_base_/datasets/imagenet_bs32_pil_bicubic.py
- mmclassification-master/configs/_base_/datasets/imagenet_bs32_pil_resize.py
- mmclassification-master/configs/_base_/datasets/imagenet_bs64.py
- mmclassification-master/configs/_base_/datasets/imagenet_bs64_autoaug.py
- mmclassification-master/configs/_base_/datasets/imagenet_bs64_convmixer_224.py
- mmclassification-master/configs/_base_/datasets/imagenet_bs64_mixer_224.py
- mmclassification-master/configs/_base_/datasets/imagenet_bs64_pil_resize.py
- mmclassification-master/configs/_base_/datasets/imagenet_bs64_pil_resize_autoaug.py
- mmclassification-master/configs/_base_/datasets/imagenet_bs64_swin_224.py
- mmclassification-master/configs/_base_/datasets/imagenet_bs64_swin_256.py
- mmclassification-master/configs/_base_/datasets/imagenet_bs64_swin_384.py
- mmclassification-master/configs/_base_/datasets/imagenet_bs64_t2t_224.py
- mmclassification-master/configs/_base_/datasets/pipelines/
- mmclassification-master/configs/_base_/datasets/pipelines/auto_aug.py
- mmclassification-master/configs/_base_/datasets/pipelines/rand_aug.py
- mmclassification-master/configs/_base_/datasets/stanford_cars_bs8_448.py
- mmclassification-master/configs/_base_/datasets/voc_bs16.py
- mmclassification-master/configs/_base_/default_runtime.py
- mmclassification-master/configs/_base_/models/
- mmclassification-master/configs/_base_/models/conformer/
- mmclassification-master/configs/_base_/models/conformer/base-p16.py
- mmclassification-master/configs/_base_/models/conformer/small-p16.py
- mmclassification-master/configs/_base_/models/conformer/small-p32.py
- mmclassification-master/configs/_base_/models/conformer/tiny-p16.py
- mmclassification-master/configs/_base_/models/convmixer/
- mmclassification-master/configs/_base_/models/convmixer/convmixer-1024-20.py
- mmclassification-master/configs/_base_/models/convmixer/convmixer-1536-20.py
- mmclassification-master/configs/_base_/models/convmixer/convmixer-768-32.py
- mmclassification-master/configs/_base_/models/convnext/
- mmclassification-master/configs/_base_/models/convnext/convnext-base.py
- mmclassification-master/configs/_base_/models/convnext/convnext-large.py
- mmclassification-master/configs/_base_/models/convnext/convnext-small.py
- mmclassification-master/configs/_base_/models/convnext/convnext-tiny.py
- mmclassification-master/configs/_base_/models/convnext/convnext-xlarge.py
- mmclassification-master/configs/_base_/models/densenet/
- mmclassification-master/configs/_base_/models/densenet/densenet121.py
- mmclassification-master/configs/_base_/models/densenet/densenet161.py
- mmclassification-master/configs/_base_/models/densenet/densenet169.py
- mmclassification-master/configs/_base_/models/densenet/densenet201.py
- mmclassification-master/configs/_base_/models/efficientnet_b0.py
- mmclassification-master/configs/_base_/models/efficientnet_b1.py
- mmclassification-master/configs/_base_/models/efficientnet_b2.py
- mmclassification-master/configs/_base_/models/efficientnet_b3.py
- mmclassification-master/configs/_base_/models/efficientnet_b4.py
- mmclassification-master/configs/_base_/models/efficientnet_b5.py
- mmclassification-master/configs/_base_/models/efficientnet_b6.py
- mmclassification-master/configs/_base_/models/efficientnet_b7.py
- mmclassification-master/configs/_base_/models/efficientnet_b8.py
- mmclassification-master/configs/_base_/models/efficientnet_em.py
- mmclassification-master/configs/_base_/models/efficientnet_es.py
- mmclassification-master/configs/_base_/models/hornet/
- mmclassification-master/configs/_base_/models/hornet/hornet-base-gf.py
- mmclassification-master/configs/_base_/models/hornet/hornet-base.py
- mmclassification-master/configs/_base_/models/hornet/hornet-large-gf.py
- mmclassification-master/configs/_base_/models/hornet/hornet-large-gf384.py
- mmclassification-master/configs/_base_/models/hornet/hornet-large.py
- mmclassification-master/configs/_base_/models/hornet/hornet-small-gf.py
- mmclassification-master/configs/_base_/models/hornet/hornet-small.py
- mmclassification-master/configs/_base_/models/hornet/hornet-tiny-gf.py
- mmclassification-master/configs/_base_/models/hornet/hornet-tiny.py
- mmclassification-master/configs/_base_/models/hrnet/
- mmclassification-master/configs/_base_/models/hrnet/hrnet-w18.py
- mmclassification-master/configs/_base_/models/hrnet/hrnet-w30.py
- mmclassification-master/configs/_base_/models/hrnet/hrnet-w32.py
- mmclassification-master/configs/_base_/models/hrnet/hrnet-w40.py
- mmclassification-master/configs/_base_/models/hrnet/hrnet-w44.py
- mmclassification-master/configs/_base_/models/hrnet/hrnet-w48.py
- mmclassification-master/configs/_base_/models/hrnet/hrnet-w64.py
- mmclassification-master/configs/_base_/models/mlp_mixer_base_patch16.py
- mmclassification-master/configs/_base_/models/mlp_mixer_large_patch16.py
- mmclassification-master/configs/_base_/models/mobilenet_v2_1x.py
- mmclassification-master/configs/_base_/models/mobilenet_v3_large_imagenet.py
- mmclassification-master/configs/_base_/models/mobilenet_v3_small_cifar.py
- mmclassification-master/configs/_base_/models/mobilenet_v3_small_imagenet.py
- mmclassification-master/configs/_base_/models/mvit/
- mmclassification-master/configs/_base_/models/mvit/mvitv2-base.py
- mmclassification-master/configs/_base_/models/mvit/mvitv2-large.py
- mmclassification-master/configs/_base_/models/mvit/mvitv2-small.py
- mmclassification-master/configs/_base_/models/mvit/mvitv2-tiny.py
- mmclassification-master/configs/_base_/models/poolformer/
- mmclassification-master/configs/_base_/models/poolformer/poolformer_m36.py
- mmclassification-master/configs/_base_/models/poolformer/poolformer_m48.py
- mmclassification-master/configs/_base_/models/poolformer/poolformer_s12.py
- mmclassification-master/configs/_base_/models/poolformer/poolformer_s24.py
- mmclassification-master/configs/_base_/models/poolformer/poolformer_s36.py
- mmclassification-master/configs/_base_/models/regnet/
- mmclassification-master/configs/_base_/models/regnet/regnetx_1.6gf.py
- mmclassification-master/configs/_base_/models/regnet/regnetx_12gf.py
- mmclassification-master/configs/_base_/models/regnet/regnetx_3.2gf.py
- mmclassification-master/configs/_base_/models/regnet/regnetx_4.0gf.py
- mmclassification-master/configs/_base_/models/regnet/regnetx_400mf.py
- mmclassification-master/configs/_base_/models/regnet/regnetx_6.4gf.py
- mmclassification-master/configs/_base_/models/regnet/regnetx_8.0gf.py
- mmclassification-master/configs/_base_/models/regnet/regnetx_800mf.py
- mmclassification-master/configs/_base_/models/repmlp-base_224.py
- mmclassification-master/configs/_base_/models/repvgg-A0_in1k.py
- mmclassification-master/configs/_base_/models/repvgg-B3_lbs-mixup_in1k.py
- mmclassification-master/configs/_base_/models/res2net101-w26-s4.py
- mmclassification-master/configs/_base_/models/res2net50-w14-s8.py
- mmclassification-master/configs/_base_/models/res2net50-w26-s4.py
- mmclassification-master/configs/_base_/models/res2net50-w26-s6.py
- mmclassification-master/configs/_base_/models/res2net50-w26-s8.py
- mmclassification-master/configs/_base_/models/res2net50-w48-s2.py
- mmclassification-master/configs/_base_/models/resnest101.py
- mmclassification-master/configs/_base_/models/resnest200.py
- mmclassification-master/configs/_base_/models/resnest269.py
- mmclassification-master/configs/_base_/models/resnest50.py
- mmclassification-master/configs/_base_/models/resnet101.py
- mmclassification-master/configs/_base_/models/resnet101_cifar.py
- mmclassification-master/configs/_base_/models/resnet152.py
- mmclassification-master/configs/_base_/models/resnet152_cifar.py
- mmclassification-master/configs/_base_/models/resnet18.py
- mmclassification-master/configs/_base_/models/resnet18_cifar.py
- mmclassification-master/configs/_base_/models/resnet34.py
- mmclassification-master/configs/_base_/models/resnet34_cifar.py
- mmclassification-master/configs/_base_/models/resnet34_gem.py
- mmclassification-master/configs/_base_/models/resnet50.py
- mmclassification-master/configs/_base_/models/resnet50_cifar.py
- mmclassification-master/configs/_base_/models/resnet50_cifar_cutmix.py
- mmclassification-master/configs/_base_/models/resnet50_cifar_mixup.py
- mmclassification-master/configs/_base_/models/resnet50_cutmix.py
- mmclassification-master/configs/_base_/models/resnet50_label_smooth.py
- mmclassification-master/configs/_base_/models/resnet50_mixup.py
- mmclassification-master/configs/_base_/models/resnetv1c50.py
- mmclassification-master/configs/_base_/models/resnetv1d101.py
- mmclassification-master/configs/_base_/models/resnetv1d152.py
- mmclassification-master/configs/_base_/models/resnetv1d50.py
- mmclassification-master/configs/_base_/models/resnext101_32x4d.py
- mmclassification-master/configs/_base_/models/resnext101_32x8d.py
- mmclassification-master/configs/_base_/models/resnext152_32x4d.py
- mmclassification-master/configs/_base_/models/resnext50_32x4d.py
- mmclassification-master/configs/_base_/models/seresnet101.py
- mmclassification-master/configs/_base_/models/seresnet50.py
- mmclassification-master/configs/_base_/models/seresnext101_32x4d.py
- mmclassification-master/configs/_base_/models/seresnext50_32x4d.py
- mmclassification-master/configs/_base_/models/shufflenet_v1_1x.py
- mmclassification-master/configs/_base_/models/shufflenet_v2_1x.py
- mmclassification-master/configs/_base_/models/swin_transformer/
- mmclassification-master/configs/_base_/models/swin_transformer/base_224.py
- mmclassification-master/configs/_base_/models/swin_transformer/base_384.py
- mmclassification-master/configs/_base_/models/swin_transformer/large_224.py
- mmclassification-master/configs/_base_/models/swin_transformer/large_384.py
- mmclassification-master/configs/_base_/models/swin_transformer/small_224.py
- mmclassification-master/configs/_base_/models/swin_transformer/tiny_224.py
- mmclassification-master/configs/_base_/models/swin_transformer_v2/
- mmclassification-master/configs/_base_/models/swin_transformer_v2/base_256.py
- mmclassification-master/configs/_base_/models/swin_transformer_v2/base_384.py
- mmclassification-master/configs/_base_/models/swin_transformer_v2/large_256.py
- mmclassification-master/configs/_base_/models/swin_transformer_v2/large_384.py
- mmclassification-master/configs/_base_/models/swin_transformer_v2/small_256.py
- mmclassification-master/configs/_base_/models/swin_transformer_v2/tiny_256.py
- mmclassification-master/configs/_base_/models/t2t-vit-t-14.py
- mmclassification-master/configs/_base_/models/t2t-vit-t-19.py
- mmclassification-master/configs/_base_/models/t2t-vit-t-24.py
- mmclassification-master/configs/_base_/models/tnt_s_patch16_224.py
- mmclassification-master/configs/_base_/models/twins_pcpvt_base.py
- mmclassification-master/configs/_base_/models/twins_svt_base.py
- mmclassification-master/configs/_base_/models/van/
- mmclassification-master/configs/_base_/models/van/van_b0.py
- mmclassification-master/configs/_base_/models/van/van_b1.py
- mmclassification-master/configs/_base_/models/van/van_b2.py
- mmclassification-master/configs/_base_/models/van/van_b3.py
- mmclassification-master/configs/_base_/models/van/van_b4.py
- mmclassification-master/configs/_base_/models/van/van_b5.py
- mmclassification-master/configs/_base_/models/van/van_b6.py
- mmclassification-master/configs/_base_/models/van/van_base.py
- mmclassification-master/configs/_base_/models/van/van_large.py
- mmclassification-master/configs/_base_/models/van/van_small.py
- mmclassification-master/configs/_base_/models/van/van_tiny.py
- mmclassification-master/configs/_base_/models/vgg11.py
- mmclassification-master/configs/_base_/models/vgg11bn.py
- mmclassification-master/configs/_base_/models/vgg13.py
- mmclassification-master/configs/_base_/models/vgg13bn.py
- mmclassification-master/configs/_base_/models/vgg16.py
- mmclassification-master/configs/_base_/models/vgg16bn.py
- mmclassification-master/configs/_base_/models/vgg19.py
- mmclassification-master/configs/_base_/models/vgg19bn.py
- mmclassification-master/configs/_base_/models/vit-base-p16.py
- mmclassification-master/configs/_base_/models/vit-base-p32.py
- mmclassification-master/configs/_base_/models/vit-large-p16.py
- mmclassification-master/configs/_base_/models/vit-large-p32.py
- mmclassification-master/configs/_base_/models/wide-resnet50.py
- mmclassification-master/configs/_base_/schedules/
- mmclassification-master/configs/_base_/schedules/cifar10_bs128.py
- mmclassification-master/configs/_base_/schedules/cub_bs64.py
- mmclassification-master/configs/_base_/schedules/imagenet_bs1024_adamw_conformer.py
- mmclassification-master/configs/_base_/schedules/imagenet_bs1024_adamw_swin.py
- mmclassification-master/configs/_base_/schedules/imagenet_bs1024_coslr.py
- mmclassification-master/configs/_base_/schedules/imagenet_bs1024_linearlr_bn_nowd.py
- mmclassification-master/configs/_base_/schedules/imagenet_bs2048.py
- mmclassification-master/configs/_base_/schedules/imagenet_bs2048_AdamW.py
- mmclassification-master/configs/_base_/schedules/imagenet_bs2048_coslr.py
- mmclassification-master/configs/_base_/schedules/imagenet_bs2048_rsb.py
- mmclassification-master/configs/_base_/schedules/imagenet_bs256.py
- mmclassification-master/configs/_base_/schedules/imagenet_bs256_140e.py
- mmclassification-master/configs/_base_/schedules/imagenet_bs256_200e_coslr_warmup.py
- mmclassification-master/configs/_base_/schedules/imagenet_bs256_coslr.py
- mmclassification-master/configs/_base_/schedules/imagenet_bs256_epochstep.py
- mmclassification-master/configs/_base_/schedules/imagenet_bs4096_AdamW.py
- mmclassification-master/configs/_base_/schedules/stanford_cars_bs8.py
- mmclassification-master/configs/conformer/
- mmclassification-master/configs/conformer/README.md
- mmclassification-master/configs/conformer/conformer-base-p16_8xb128_in1k.py
- mmclassification-master/configs/conformer/conformer-small-p16_8xb128_in1k.py
- mmclassification-master/configs/conformer/conformer-small-p32_8xb128_in1k.py
- mmclassification-master/configs/conformer/conformer-tiny-p16_8xb128_in1k.py
- mmclassification-master/configs/conformer/metafile.yml
- mmclassification-master/configs/convmixer/
- mmclassification-master/configs/convmixer/README.md
- mmclassification-master/configs/convmixer/convmixer-1024-20_10xb64_in1k.py
- mmclassification-master/configs/convmixer/convmixer-1536-20_10xb64_in1k.py
- mmclassification-master/configs/convmixer/convmixer-768-32_10xb64_in1k.py
- mmclassification-master/configs/convmixer/metafile.yml
- mmclassification-master/configs/convnext/
- mmclassification-master/configs/convnext/README.md
- mmclassification-master/configs/convnext/convnext-base_32xb128_in1k.py
- mmclassification-master/configs/convnext/convnext-large_64xb64_in1k.py
- mmclassification-master/configs/convnext/convnext-small_32xb128_in1k.py
- mmclassification-master/configs/convnext/convnext-tiny_32xb128_in1k.py
- mmclassification-master/configs/convnext/convnext-xlarge_64xb64_in1k.py
- mmclassification-master/configs/convnext/metafile.yml
- mmclassification-master/configs/cspnet/
- mmclassification-master/configs/cspnet/README.md
- mmclassification-master/configs/cspnet/cspdarknet50_8xb32_in1k.py
- mmclassification-master/configs/cspnet/cspresnet50_8xb32_in1k.py
- mmclassification-master/configs/cspnet/cspresnext50_8xb32_in1k.py
- mmclassification-master/configs/cspnet/metafile.yml
- mmclassification-master/configs/csra/
- mmclassification-master/configs/csra/README.md
- mmclassification-master/configs/csra/metafile.yml
- mmclassification-master/configs/csra/resnet101-csra_1xb16_voc07-448px.py
- mmclassification-master/configs/deit/
- mmclassification-master/configs/deit/README.md
- mmclassification-master/configs/deit/deit-base-distilled_ft-16xb32_in1k-384px.py
- mmclassification-master/configs/deit/deit-base-distilled_pt-16xb64_in1k.py
- mmclassification-master/configs/deit/deit-base_ft-16xb32_in1k-384px.py
- mmclassification-master/configs/deit/deit-base_pt-16xb64_in1k.py
- mmclassification-master/configs/deit/deit-small-distilled_pt-4xb256_in1k.py
- mmclassification-master/configs/deit/deit-small_pt-4xb256_in1k.py
- mmclassification-master/configs/deit/deit-tiny-distilled_pt-4xb256_in1k.py
- mmclassification-master/configs/deit/deit-tiny_pt-4xb256_in1k.py
- mmclassification-master/configs/deit/metafile.yml
- mmclassification-master/configs/densenet/
- mmclassification-master/configs/densenet/README.md
- mmclassification-master/configs/densenet/densenet121_4xb256_in1k.py
- mmclassification-master/configs/densenet/densenet161_4xb256_in1k.py
- mmclassification-master/configs/densenet/densenet169_4xb256_in1k.py
- mmclassification-master/configs/densenet/densenet201_4xb256_in1k.py
- mmclassification-master/configs/densenet/metafile.yml
- mmclassification-master/configs/efficientformer/
- mmclassification-master/configs/efficientformer/README.md
- mmclassification-master/configs/efficientformer/efficientformer-l1_8xb128_in1k.py
- mmclassification-master/configs/efficientformer/efficientformer-l3_8xb128_in1k.py
- mmclassification-master/configs/efficientformer/efficientformer-l7_8xb128_in1k.py
[truncated: 775 more entries]
