# Supplementary material for: Eye Disease Net: an algorithmic model for rapid diagnosis of diseases
Source: PeerJ Comput Sci. 2023 Dec 12;9:e1672. doi: 10.7717/peerj-cs.1672 (PMC10773917; doi:10.7717/peerj-cs.1672)
Supplement: Supplemental Information 1 [file peerj-cs-09-1672-s001.zip › mmclassification-master/.circleci/config.yml]

# Use the latest 2.1 version of CircleCI pipeline process engine.
# See: https://circleci.com/docs/2.0/configuration-reference
version: 2.1

# Define a job to be invoked later in a workflow.
# See: https://circleci.com/docs/2.0/configuration-reference/#jobs
jobs:
  lint:
    docker:
      - image: cimg/python:3.7.4
    # Add steps to the job
    # See: https://circleci.com/docs/2.0/configuration-reference/#steps
    steps:
      - checkout
      - run:
          name: Install dependencies
          command: |
            sudo apt-add-repository ppa:brightbox/ruby-ng -y
            sudo apt-get update
            sudo apt-get install -y ruby2.7
      - run:
          name: Install pre-commit hook
          command: |
            pip install pre-commit
            pre-commit install
      - run:
          name: Linting
          command: pre-commit run --all-files
      - run:
          name: Check docstring coverage
          command: |
            pip install interrogate
            interrogate -v --ignore-init-method --ignore-module --ignore-nested-functions --ignore-regex "__repr__" --fail-under 40 mmcls
  build:
    parameters:
      # The python version must match available image tags in
      # https://circleci.com/developer/images/image/cimg/python
      python:
        type: string
        default: "3.6.15"
      torch:
        type: string
      torchvision:
        type: string
      env:
        type: string
        default: ""
    docker:
      - image: cimg/python:<< parameters.python >>
    resource_class: large
    steps:
      - checkout
      - run:
          name: Install Libraries
          command: |
            sudo apt-get update
            sudo apt-get install -y libjpeg8-dev zlib1g-dev
      - run:
          name: Configure Python & pip
          command: |
            python -m pip install --upgrade pip
            python -m pip install wheel
      - run:
          name: Install PyTorch
          command: |
            python -V
            python -m pip install torch==<< parameters.torch >>+cpu torchvision==<< parameters.torchvision >>+cpu -f https://download.pytorch.org/whl/torch_stable.html
      - run:
          name: Install mmcls dependencies
          command: |
            python -m pip install mmcv-full -f https://download.openmmlab.com/mmcv/dist/cpu/torch<< parameters.torch >>/index.html
            python -m pip install -r requirements.txt
      - run:
          name: Build and install
          command: |
            python -m pip install -e .
      - run:
          name: Run unittests
          command: |
            << parameters.env >> python -m pytest tests/ --ignore tests/test_models/test_backbones/test_timm_backbone.py

  build_with_cuda:
    machine:
      image: ubuntu-1604-cuda-10.1:201909-23
    resource_class: gpu.nvidia.small
    steps:
      - checkout
      # - run:
      #     name: Install Libraries
      #     command: |
      #       sudo apt-get update
      #       sudo apt-get install -y libjpeg8-dev zlib1g-dev
      - run:
          name: Configure Python & pip
          command: |
            pyenv global 3.7.0
            python -m pip install --upgrade pip
            python -m pip install wheel
      - run:
          name: Install PyTorch
          command: |
            python -V
            python -m pip install torch==1.6.0+cu101 torchvision==0.7.0+cu101 -f https://download.pytorch.org/whl/torch_stable.html
      - run:
          name: Install mmcls dependencies
          command: |
            python -m pip install mmcv-full -f https://download.openmmlab.com/mmcv/dist/cu101/torch1.6.0/index.html
            python -m pip install -r requirements.txt
      - run:
          name: Build and install
          command: |
            python setup.py check -m -s
            TORCH_CUDA_ARCH_LIST=7.0 python -m pip install -e .
      - run:
          name: Run unittests
          command: |
            python -m pytest tests/ --ignore tests/test_models/test_backbones/test_timm_backbone.py

  build_with_timm:
    parameters:
      # The python version must match available image tags in
      # https://circleci.com/developer/images/image/cimg/python
      python:
        type: string
        default: "3.7.12"
      torch:
        type: string
        default: "1.10.0"
      torchvision:
        type: string
        default: "0.11.1"
    docker:
      - image: cimg/python:<< parameters.python >>
    resource_class: large
    steps:
      - checkout
      - run:
          name: Install Libraries
          command: |
            sudo apt-get update
            sudo apt-get install -y libjpeg8-dev zlib1g-dev
      - run:
          name: Configure Python & pip
          command: |
            python -m pip install --upgrade pip
            python -m pip install wheel
      - run:
          name: Install PyTorch
          command: |
            python -V
            python -m pip install torch==<< parameters.torch >>+cpu torchvision==<< parameters.torchvision >>+cpu -f https://download.pytorch.org/whl/torch_stable.html
      - run:
          name: Install mmcls dependencies
          command: |
            python -m pip install mmcv-full -f https://download.openmmlab.com/mmcv/dist/cpu/torch<< parameters.torch >>/index.html
            python -m pip install -r requirements.txt
      - run:
          name: Install TIMM
          command: |
            pip install timm
      - run:
          name: Build and install
          command: |
            python -m pip install -e .
      - run:
          name: Run unittests
          command: |
            python -m coverage run --branch --source mmcls -m pytest tests/
            python -m coverage xml
            python -m coverage report -m

# Invoke jobs via workflows
# See: https://circleci.com/docs/2.0/configuration-reference/#workflows
workflows:
    unit_tests:
      jobs:
        - lint
        - build_with_timm:
            name: build_with_timm
            requires:
              - lint
        - build:
            name: build_py36_torch1.5
            torch: 1.5.0
            torchvision: 0.6.0
            # To fix memory leak in torch1.5+cpu, refers to pytorch#32037
            env: LRU_CACHE_CAPACITY=1
            requires:
              - lint
        - build:
            name: build_py36_torch1.7
            torch: 1.7.0
            torchvision: 0.8.1
            requires:
              - lint
        - build:
            name: build_py39_torch1.9
            torch: 1.9.0
            torchvision: 0.10.0
            python: "3.9.0"
            requires:
              - lint
        - build_with_cuda:
            name: build_py36_torch1.6_cu101
            requires:
              - build_with_timm
              - build_py36_torch1.5
              - build_py36_torch1.7
              - build_py39_torch1.9
