# Supplementary material for: Eye Disease Net: an algorithmic model for rapid diagnosis of diseases
Source: PeerJ Comput Sci. 2023 Dec 12;9:e1672. doi: 10.7717/peerj-cs.1672 (PMC10773917; doi:10.7717/peerj-cs.1672)
Supplement: Supplemental Information 1 [file peerj-cs-09-1672-s001.zip › mmclassification-master/.github/ISSUE_TEMPLATE/2_feature-request.yml]

name: 🚀 Feature request
description: Suggest an idea for this project
labels: ["enhancement"]
title: "[Feature] "
body:
  - type: markdown
    attributes:
      value: |
        If you have already implemented the feature, we strongly appreciate you creating a new PR according to [the tutorial](https://mmclassification.readthedocs.io/en/master/community/CONTRIBUTING.html)!

  - type: dropdown
    id: version
    attributes:
      label: Branch
      description: Which branch/version are you using?
      options:
        - master branch (0.24 or other 0.x version)
        - 1.x branch (1.0.0rc2 or other 1.x version)
    validations:
      required: true

  - type: textarea
    id: describe
    validations:
      required: true
    attributes:
      label: Describe the feature
      description: |
        What kind of feature do you want MMClassification to add. If there is an official code release or third-party implementation, please also provide the information here, which would be very helpful.
      placeholder: |
        A clear and concise description of the motivation of the feature.
        Ex1. It is inconvenient when \[....\].
        Ex2. There is a recent paper \[....\], which is very helpful for \[....\].

  - type: checkboxes
    id: pr
    attributes:
      label: Will you implement it?
      options:
        - label: I would like to implement this feature and create a PR!
