# Supplementary material for: Eye Disease Net: an algorithmic model for rapid diagnosis of diseases
Source: PeerJ Comput Sci. 2023 Dec 12;9:e1672. doi: 10.7717/peerj-cs.1672 (PMC10773917; doi:10.7717/peerj-cs.1672)
Supplement: Supplemental Information 1 [file peerj-cs-09-1672-s001.zip › mmclassification-master/.github/ISSUE_TEMPLATE/3_bug-report_zh.yml]

name: 🐞 报告 Bug
description: 报告你在使用中遇到的不合预期的情况
labels: ["bug"]
title: "[Bug] "
body:
  - type: markdown
    attributes:
      value: |
        我们推荐使用英语模板 Bug report，以便你的问题帮助更多人。

        如果你已经有了解决方案，我们非常欢迎你直接创建一个新的 PR 来解决这个问题。创建 PR 的流程可以参考[文档](https://mmclassification.readthedocs.io/zh_CN/master/community/CONTRIBUTING.html)。
        如果你需要我们的帮助，请填写以下内容帮助我们定位 Bug。

  - type: dropdown
    id: version
    attributes:
      label: 分支
      description: 你正在使用的分支/版本是哪个？
      options:
        - master 分支 (0.24 或其他 0.x 版本)
        - 1.x 分支 (1.0.0rc2 或其他 1.x 版本)
    validations:
      required: true

  - type: textarea
    id: describe
    validations:
      required: true
    attributes:
      label: 描述该错误
      description: |
        请简要说明你遇到的错误。如果可以的话，请提供一个简短的代码片段帮助我们复现这一错误。
      placeholder: |
        问题的简要说明

        ```python
        # 复现错误的代码片段
        ```

        ```shell
        # 发生错误时你的运行命令
        ```

        ```
        错误信息和日志，请展示全部的错误日志和 traceback
        ```

  - type: textarea
    id: environment
    validations:
      required: true
    attributes:
      label: 环境信息
      description: |
        请运行指令 `python -c "import mmcls.utils;import pprint;pprint.pp(dict(mmcls.utils.collect_env()))"` 来收集必要的环境信息，并贴在下方。
      placeholder: |
        ```python
        # 上述命令的输出
        ```

  - type: textarea
    id: other
    attributes:
      label: 其他信息
      description: |
        告诉我们其他有价值的信息。

        1. 你是否对代码或配置文件做了任何改动？
        2. 你认为可能的原因是什么？
