# Supplementary material for: Eye Disease Net: an algorithmic model for rapid diagnosis of diseases
Source: PeerJ Comput Sci. 2023 Dec 12;9:e1672. doi: 10.7717/peerj-cs.1672 (PMC10773917; doi:10.7717/peerj-cs.1672)
Supplement: Supplemental Information 1 [file peerj-cs-09-1672-s001.zip › mmclassification-master/.github/ISSUE_TEMPLATE/4_feature-request_zh.yml]

name: 🚀 功能建议
description: 建议一项新的功能
labels: ["enhancement"]
title: "[Feature] "
body:
  - type: markdown
    attributes:
      value: |
        推荐使用英语模板 Feature request，以便你的问题帮助更多人。

        如果你已经实现了该功能，我们非常欢迎你直接创建一个新的 PR 来解决这个问题。创建 PR 的流程可以参考[文档](https://mmclassification.readthedocs.io/zh_CN/master/community/CONTRIBUTING.html)。

  - type: dropdown
    id: version
    attributes:
      label: 分支
      description: 你正在使用的分支/版本是哪个？
      options:
        - master 分支 (0.24 或其他 0.x 版本)
        - 1.x 分支 (1.0.0rc2 或其他 1.x 版本)
    validations:
      required: true

  - type: textarea
    id: describe
    validations:
      required: true
    attributes:
      label: 描述该功能
      description: |
        你希望 MMClassification 添加什么功能？如果存在相关的论文、官方实现或者第三方实现，请同时贴出链接，这将非常有帮助。
      placeholder: |
        简要说明该功能，及为什么需要该功能
        例 1. 现在进行 xxx 的时候不方便
        例 2. 最近的论文中提出了有一个很有帮助的 xx

  - type: checkboxes
    id: pr
    attributes:
      label: 是否希望自己实现该功能？
      options:
        - label: 我希望自己来实现这一功能，并向 MMClassification 贡献代码！
