# Supplementary material for: Eye Disease Net: an algorithmic model for rapid diagnosis of diseases
Source: PeerJ Comput Sci. 2023 Dec 12;9:e1672. doi: 10.7717/peerj-cs.1672 (PMC10773917; doi:10.7717/peerj-cs.1672)
Supplement: Supplemental Information 1 [file peerj-cs-09-1672-s001.zip › mmclassification-master/.github/workflows/deploy.yml]

name: deploy

on: push

jobs:
  build-n-publish:
    runs-on: ubuntu-latest
    if: startsWith(github.event.ref, 'refs/tags')
    steps:
      - uses: actions/checkout@v2
      - name: Set up Python 3.7
        uses: actions/setup-python@v2
        with:
          python-version: 3.7
      - name: Build MMClassification
        run: |
          pip install wheel
          python setup.py sdist bdist_wheel
      - name: Publish distribution to PyPI
        run: |
          pip install twine
          twine upload dist/* -u __token__ -p ${{ secrets.pypi_password }}
