# Supplementary material for: Eye Disease Net: an algorithmic model for rapid diagnosis of diseases
Source: PeerJ Comput Sci. 2023 Dec 12;9:e1672. doi: 10.7717/peerj-cs.1672 (PMC10773917; doi:10.7717/peerj-cs.1672)
Supplement: Supplemental Information 1 [file peerj-cs-09-1672-s001.zip › mmclassification-master/.github/workflows/lint.yml]

# This workflow will run lint

name: lint

on: [push, pull_request]

concurrency:
  group: ${{ github.workflow }}-${{ github.ref }}
  cancel-in-progress: true

jobs:
  lint:
    runs-on: ubuntu-latest
    steps:
      - uses: actions/checkout@v2
      - name: Set up Python 3.7
        uses: actions/setup-python@v2
        with:
          python-version: 3.7
      - name: Install pre-commit hook
        run: |
          pip install pre-commit
          pre-commit install
      - name: Linting
        run: pre-commit run --all-files
