# Supplementary material for: Eye Disease Net: an algorithmic model for rapid diagnosis of diseases
Source: PeerJ Comput Sci. 2023 Dec 12;9:e1672. doi: 10.7717/peerj-cs.1672 (PMC10773917; doi:10.7717/peerj-cs.1672)
Supplement: Supplemental Information 1 [file peerj-cs-09-1672-s001.zip › mmclassification-master/CITATION.cff]

cff-version: 1.2.0
message: "If you use this software, please cite it as below."
title: "OpenMMLab's Image Classification Toolbox and Benchmark"
authors:
  - name: "MMClassification Contributors"
version: 0.15.0
date-released: 2020-07-09
repository-code: "https://github.com/open-mmlab/mmclassification"
license: Apache-2.0
