# Supplementary material for: Eye Disease Net: an algorithmic model for rapid diagnosis of diseases
Source: PeerJ Comput Sci. 2023 Dec 12;9:e1672. doi: 10.7717/peerj-cs.1672 (PMC10773917; doi:10.7717/peerj-cs.1672)
Supplement: Supplemental Information 1 [file peerj-cs-09-1672-s001.zip › mmclassification-master/MANIFEST.in]

include requirements/*.txt
include mmcls/.mim/model-index.yml
recursive-include mmcls/.mim/configs *.py *.yml
recursive-include mmcls/.mim/tools *.py *.sh
