# Supplementary material for: Eye Disease Net: an algorithmic model for rapid diagnosis of diseases
Source: PeerJ Comput Sci. 2023 Dec 12;9:e1672. doi: 10.7717/peerj-cs.1672 (PMC10773917; doi:10.7717/peerj-cs.1672)
Supplement: Supplemental Information 1 [file peerj-cs-09-1672-s001.zip › mmclassification-master/configs/_base_/datasets/pipelines/auto_aug.py]

# Policy for ImageNet, refers to
# https://github.com/DeepVoltaire/AutoAugment/blame/master/autoaugment.py
policy_imagenet = [
    [
        dict(type='Posterize', bits=4, prob=0.4),
        dict(type='Rotate', angle=30., prob=0.6)
    ],
    [
        dict(type='Solarize', thr=256 / 9 * 4, prob=0.6),
        dict(type='AutoContrast', prob=0.6)
    ],
    [dict(type='Equalize', prob=0.8),
     dict(type='Equalize', prob=0.6)],
    [
        dict(type='Posterize', bits=5, prob=0.6),
        dict(type='Posterize', bits=5, prob=0.6)
    ],
    [
        dict(type='Equalize', prob=0.4),
        dict(type='Solarize', thr=256 / 9 * 5, prob=0.2)
    ],
    [
        dict(type='Equalize', prob=0.4),
        dict(type='Rotate', angle=30 / 9 * 8, prob=0.8)
    ],
    [
        dict(type='Solarize', thr=256 / 9 * 6, prob=0.6),
        dict(type='Equalize', prob=0.6)
    ],
    [dict(type='Posterize', bits=6, prob=0.8),
     dict(type='Equalize', prob=1.)],
    [
        dict(type='Rotate', angle=10., prob=0.2),
        dict(type='Solarize', thr=256 / 9, prob=0.6)
    ],
    [
        dict(type='Equalize', prob=0.6),
        dict(type='Posterize', bits=5, prob=0.4)
    ],
    [
        dict(type='Rotate', angle=30 / 9 * 8, prob=0.8),
        dict(type='ColorTransform', magnitude=0., prob=0.4)
    ],
    [
        dict(type='Rotate', angle=30., prob=0.4),
        dict(type='Equalize', prob=0.6)
    ],
    [dict(type='Equalize', prob=0.0),
     dict(type='Equalize', prob=0.8)],
    [dict(type='Invert', prob=0.6),
     dict(type='Equalize', prob=1.)],
    [
        dict(type='ColorTransform', magnitude=0.4, prob=0.6),
        dict(type='Contrast', magnitude=0.8, prob=1.)
    ],
    [
        dict(type='Rotate', angle=30 / 9 * 8, prob=0.8),
        dict(type='ColorTransform', magnitude=0.2, prob=1.)
    ],
    [
        dict(type='ColorTransform', magnitude=0.8, prob=0.8),
        dict(type='Solarize', thr=256 / 9 * 2, prob=0.8)
    ],
    [
        dict(type='Sharpness', magnitude=0.7, prob=0.4),
        dict(type='Invert', prob=0.6)
    ],
    [
        dict(
            type='Shear',
            magnitude=0.3 / 9 * 5,
            prob=0.6,
            direction='horizontal'),
        dict(type='Equalize', prob=1.)
    ],
    [
        dict(type='ColorTransform', magnitude=0., prob=0.4),
        dict(type='Equalize', prob=0.6)
    ],
    [
        dict(type='Equalize', prob=0.4),
        dict(type='Solarize', thr=256 / 9 * 5, prob=0.2)
    ],
    [
        dict(type='Solarize', thr=256 / 9 * 4, prob=0.6),
        dict(type='AutoContrast', prob=0.6)
    ],
    [dict(type='Invert', prob=0.6),
     dict(type='Equalize', prob=1.)],
    [
        dict(type='ColorTransform', magnitude=0.4, prob=0.6),
        dict(type='Contrast', magnitude=0.8, prob=1.)
    ],
    [dict(type='Equalize', prob=0.8),
     dict(type='Equalize', prob=0.6)],
]
