# Supplementary material for: Eye Disease Net: an algorithmic model for rapid diagnosis of diseases
Source: PeerJ Comput Sci. 2023 Dec 12;9:e1672. doi: 10.7717/peerj-cs.1672 (PMC10773917; doi:10.7717/peerj-cs.1672)
Supplement: Supplemental Information 1 [file peerj-cs-09-1672-s001.zip › mmclassification-master/configs/_base_/datasets/pipelines/rand_aug.py]

# Refers to `_RAND_INCREASING_TRANSFORMS` in pytorch-image-models
rand_increasing_policies = [
    dict(type='AutoContrast'),
    dict(type='Equalize'),
    dict(type='Invert'),
    dict(type='Rotate', magnitude_key='angle', magnitude_range=(0, 30)),
    dict(type='Posterize', magnitude_key='bits', magnitude_range=(4, 0)),
    dict(type='Solarize', magnitude_key='thr', magnitude_range=(256, 0)),
    dict(
        type='SolarizeAdd',
        magnitude_key='magnitude',
        magnitude_range=(0, 110)),
    dict(
        type='ColorTransform',
        magnitude_key='magnitude',
        magnitude_range=(0, 0.9)),
    dict(type='Contrast', magnitude_key='magnitude', magnitude_range=(0, 0.9)),
    dict(
        type='Brightness', magnitude_key='magnitude',
        magnitude_range=(0, 0.9)),
    dict(
        type='Sharpness', magnitude_key='magnitude', magnitude_range=(0, 0.9)),
    dict(
        type='Shear',
        magnitude_key='magnitude',
        magnitude_range=(0, 0.3),
        direction='horizontal'),
    dict(
        type='Shear',
        magnitude_key='magnitude',
        magnitude_range=(0, 0.3),
        direction='vertical'),
    dict(
        type='Translate',
        magnitude_key='magnitude',
        magnitude_range=(0, 0.45),
        direction='horizontal'),
    dict(
        type='Translate',
        magnitude_key='magnitude',
        magnitude_range=(0, 0.45),
        direction='vertical')
]
