# Supplementary material for: Eye Disease Net: an algorithmic model for rapid diagnosis of diseases
Source: PeerJ Comput Sci. 2023 Dec 12;9:e1672. doi: 10.7717/peerj-cs.1672 (PMC10773917; doi:10.7717/peerj-cs.1672)
Supplement: Supplemental Information 1 [file peerj-cs-09-1672-s001.zip › mmclassification-master/configs/_base_/default_runtime.py]

# checkpoint saving
checkpoint_config = dict(interval=1)
# yapf:disable
log_config = dict(
    interval=100,
    hooks=[
        dict(type='TextLoggerHook'),
        # dict(type='TensorboardLoggerHook')
    ])
# yapf:enable

dist_params = dict(backend='nccl')
log_level = 'INFO'
load_from = None
resume_from = None
workflow = [('train', 1)]
