# Supplementary material for: Eye Disease Net: an algorithmic model for rapid diagnosis of diseases
Source: PeerJ Comput Sci. 2023 Dec 12;9:e1672. doi: 10.7717/peerj-cs.1672 (PMC10773917; doi:10.7717/peerj-cs.1672)
Supplement: Supplemental Information 1 [file peerj-cs-09-1672-s001.zip › mmclassification-master/configs/_base_/models/hornet/hornet-large-gf384.py]

# model settings
model = dict(
    type='ImageClassifier',
    backbone=dict(type='HorNet', arch='large-gf384', drop_path_rate=0.4),
    head=dict(
        type='LinearClsHead',
        num_classes=1000,
        in_channels=1536,
        init_cfg=None,  # suppress the default init_cfg of LinearClsHead.
        loss=dict(
            type='LabelSmoothLoss', label_smooth_val=0.1, mode='original'),
        cal_acc=False),
    init_cfg=[
        dict(type='TruncNormal', layer='Linear', std=0.02, bias=0.),
        dict(type='Constant', layer='LayerNorm', val=1., bias=0.),
        dict(type='Constant', layer=['LayerScale'], val=1e-6)
    ])
