# Supplementary material for: Eye Disease Net: an algorithmic model for rapid diagnosis of diseases
Source: PeerJ Comput Sci. 2023 Dec 12;9:e1672. doi: 10.7717/peerj-cs.1672 (PMC10773917; doi:10.7717/peerj-cs.1672)
Supplement: Supplemental Information 1 [file peerj-cs-09-1672-s001.zip › mmclassification-master/configs/_base_/models/mlp_mixer_large_patch16.py]

# model settings
model = dict(
    type='ImageClassifier',
    backbone=dict(
        type='MlpMixer',
        arch='l',
        img_size=224,
        patch_size=16,
        drop_rate=0.1,
        init_cfg=[
            dict(
                type='Kaiming',
                layer='Conv2d',
                mode='fan_in',
                nonlinearity='linear')
        ]),
    neck=dict(type='GlobalAveragePooling', dim=1),
    head=dict(
        type='LinearClsHead',
        num_classes=1000,
        in_channels=1024,
        loss=dict(type='CrossEntropyLoss', loss_weight=1.0),
        topk=(1, 5),
    ),
)
