# Supplementary material for: Eye Disease Net: an algorithmic model for rapid diagnosis of diseases
Source: PeerJ Comput Sci. 2023 Dec 12;9:e1672. doi: 10.7717/peerj-cs.1672 (PMC10773917; doi:10.7717/peerj-cs.1672)
Supplement: Supplemental Information 1 [file peerj-cs-09-1672-s001.zip › mmclassification-master/configs/_base_/models/mobilenet_v3_large_imagenet.py]

# model settings
model = dict(
    type='ImageClassifier',
    backbone=dict(type='MobileNetV3', arch='large'),
    neck=dict(type='GlobalAveragePooling'),
    head=dict(
        type='StackedLinearClsHead',
        num_classes=1000,
        in_channels=960,
        mid_channels=[1280],
        dropout_rate=0.2,
        act_cfg=dict(type='HSwish'),
        loss=dict(type='CrossEntropyLoss', loss_weight=1.0),
        init_cfg=dict(
            type='Normal', layer='Linear', mean=0., std=0.01, bias=0.),
        topk=(1, 5)))
