# Supplementary material for: Eye Disease Net: an algorithmic model for rapid diagnosis of diseases
Source: PeerJ Comput Sci. 2023 Dec 12;9:e1672. doi: 10.7717/peerj-cs.1672 (PMC10773917; doi:10.7717/peerj-cs.1672)
Supplement: Supplemental Information 1 [file peerj-cs-09-1672-s001.zip › mmclassification-master/configs/_base_/models/poolformer/poolformer_s36.py]

# Model settings
model = dict(
    type='ImageClassifier',
    backbone=dict(
        type='PoolFormer',
        arch='s36',
        drop_path_rate=0.1,
        init_cfg=[
            dict(
                type='TruncNormal',
                layer=['Conv2d', 'Linear'],
                std=.02,
                bias=0.),
            dict(type='Constant', layer=['GroupNorm'], val=1., bias=0.),
        ]),
    neck=dict(type='GlobalAveragePooling'),
    head=dict(
        type='LinearClsHead',
        num_classes=1000,
        in_channels=512,
        loss=dict(type='CrossEntropyLoss', loss_weight=1.0),
    ))
