# Supplementary material for: Eye Disease Net: an algorithmic model for rapid diagnosis of diseases
Source: PeerJ Comput Sci. 2023 Dec 12;9:e1672. doi: 10.7717/peerj-cs.1672 (PMC10773917; doi:10.7717/peerj-cs.1672)
Supplement: Supplemental Information 1 [file peerj-cs-09-1672-s001.zip › mmclassification-master/configs/_base_/models/repvgg-B3_lbs-mixup_in1k.py]

model = dict(
    type='ImageClassifier',
    backbone=dict(
        type='RepVGG',
        arch='B3',
        out_indices=(3, ),
    ),
    neck=dict(type='GlobalAveragePooling'),
    head=dict(
        type='LinearClsHead',
        num_classes=1000,
        in_channels=2560,
        loss=dict(
            type='LabelSmoothLoss',
            loss_weight=1.0,
            label_smooth_val=0.1,
            mode='classy_vision',
            num_classes=1000),
        topk=(1, 5),
    ),
    train_cfg=dict(
        augments=dict(type='BatchMixup', alpha=0.2, num_classes=1000,
                      prob=1.)))
