# Supplementary material for: Eye Disease Net: an algorithmic model for rapid diagnosis of diseases
Source: PeerJ Comput Sci. 2023 Dec 12;9:e1672. doi: 10.7717/peerj-cs.1672 (PMC10773917; doi:10.7717/peerj-cs.1672)
Supplement: Supplemental Information 1 [file peerj-cs-09-1672-s001.zip › mmclassification-master/configs/_base_/models/resnest101.py]

# model settings
model = dict(
    type='ImageClassifier',
    backbone=dict(
        type='ResNeSt',
        depth=101,
        num_stages=4,
        stem_channels=128,
        out_indices=(3, ),
        style='pytorch'),
    neck=dict(type='GlobalAveragePooling'),
    head=dict(
        type='LinearClsHead',
        num_classes=1000,
        in_channels=2048,
        loss=dict(
            type='LabelSmoothLoss',
            label_smooth_val=0.1,
            num_classes=1000,
            reduction='mean',
            loss_weight=1.0),
        topk=(1, 5),
        cal_acc=False))
train_cfg = dict(mixup=dict(alpha=0.2, num_classes=1000))
