# Supplementary material for: Eye Disease Net: an algorithmic model for rapid diagnosis of diseases
Source: PeerJ Comput Sci. 2023 Dec 12;9:e1672. doi: 10.7717/peerj-cs.1672 (PMC10773917; doi:10.7717/peerj-cs.1672)
Supplement: Supplemental Information 1 [file peerj-cs-09-1672-s001.zip › mmclassification-master/configs/_base_/models/resnet50_cifar_cutmix.py]

# model settings
model = dict(
    type='ImageClassifier',
    backbone=dict(
        type='ResNet_CIFAR',
        depth=50,
        num_stages=4,
        out_indices=(3, ),
        style='pytorch'),
    neck=dict(type='GlobalAveragePooling'),
    head=dict(
        type='MultiLabelLinearClsHead',
        num_classes=10,
        in_channels=2048,
        loss=dict(type='CrossEntropyLoss', loss_weight=1.0, use_soft=True)),
    train_cfg=dict(
        augments=dict(type='BatchCutMix', alpha=1.0, num_classes=10,
                      prob=1.0)))
