# Supplementary material for: Eye Disease Net: an algorithmic model for rapid diagnosis of diseases
Source: PeerJ Comput Sci. 2023 Dec 12;9:e1672. doi: 10.7717/peerj-cs.1672 (PMC10773917; doi:10.7717/peerj-cs.1672)
Supplement: Supplemental Information 1 [file peerj-cs-09-1672-s001.zip › mmclassification-master/configs/_base_/models/swin_transformer/large_384.py]

# model settings
# Only for evaluation
model = dict(
    type='ImageClassifier',
    backbone=dict(
        type='SwinTransformer',
        arch='large',
        img_size=384,
        stage_cfgs=dict(block_cfgs=dict(window_size=12))),
    neck=dict(type='GlobalAveragePooling'),
    head=dict(
        type='LinearClsHead',
        num_classes=1000,
        in_channels=1536,
        loss=dict(type='CrossEntropyLoss', loss_weight=1.0),
        topk=(1, 5)))
