# Supplementary material for: Eye Disease Net: an algorithmic model for rapid diagnosis of diseases
Source: PeerJ Comput Sci. 2023 Dec 12;9:e1672. doi: 10.7717/peerj-cs.1672 (PMC10773917; doi:10.7717/peerj-cs.1672)
Supplement: Supplemental Information 1 [file peerj-cs-09-1672-s001.zip › mmclassification-master/configs/_base_/models/tnt_s_patch16_224.py]

# model settings
model = dict(
    type='ImageClassifier',
    backbone=dict(
        type='TNT',
        arch='s',
        img_size=224,
        patch_size=16,
        in_channels=3,
        ffn_ratio=4,
        qkv_bias=False,
        drop_rate=0.,
        attn_drop_rate=0.,
        drop_path_rate=0.1,
        first_stride=4,
        num_fcs=2,
        init_cfg=[
            dict(type='TruncNormal', layer='Linear', std=.02),
            dict(type='Constant', layer='LayerNorm', val=1., bias=0.)
        ]),
    neck=None,
    head=dict(
        type='LinearClsHead',
        num_classes=1000,
        in_channels=384,
        loss=dict(
            type='LabelSmoothLoss', label_smooth_val=0.1, mode='original'),
        topk=(1, 5),
        init_cfg=dict(type='TruncNormal', layer='Linear', std=.02)))
