# Supplementary material for: Eye Disease Net: an algorithmic model for rapid diagnosis of diseases
Source: PeerJ Comput Sci. 2023 Dec 12;9:e1672. doi: 10.7717/peerj-cs.1672 (PMC10773917; doi:10.7717/peerj-cs.1672)
Supplement: Supplemental Information 1 [file peerj-cs-09-1672-s001.zip › mmclassification-master/configs/_base_/schedules/cifar10_bs128.py]

# optimizer
optimizer = dict(type='SGD', lr=0.1, momentum=0.9, weight_decay=0.0001)
optimizer_config = dict(grad_clip=None)
# learning policy
lr_config = dict(policy='step', step=[100, 150])
runner = dict(type='EpochBasedRunner', max_epochs=200)
